# Supplementary material for: Genomic-island cassette architecture provides interpretable signal for exploratory classification of poultry-associated Enterococcus cecorum lineages
Source: Front Microbiol. 2026 Jul 8;17:1882753. doi: 10.3389/fmicb.2026.1882753 (PMC13388253; doi:10.3389/fmicb.2026.1882753)
Supplement: Supplementary file 1 [file Table_1.xlsx]

## Sheet: S1 — Cohort Metadata
Supplementary Data S1 — Analyzed cohort metadata
Full metadata for all 145 poultry-associated E. cecorum genomes analysed in this study. cv5_fold_id: GroupKFold fold assignment (1–5) from the locked pre-analysis fold file (common_145genome_cv5_fold_file; random_state=42). Cohort: 95 commensal, 50 pathogenic.
genome_id	genome_class	BioProject	Submitter	host_source	country_region	collection_year	assembly_accession	contigs	n_genes_annotated	n_islands	total_GI_length	mean_GI_length	cv5_fold_id
GCF_000379745.1	commensal	PRJNA165387	DOE Joint Genome Institute	poultry	USA	not reported	GCF_000379745.1	45	1389	15	267356	17823.7	4
GCF_000407565.1	commensal	PRJNA191885	Broad Institute	poultry	USA	not reported	GCF_000407565.1	5	1434	16	241572	15098.2	2
GCF_000492155.1	commensal	PRJNA82533	Broad Institute	poultry	USA	not reported	GCF_000492155.1	2	1435	15	238446	15896.4	4
GCF_001020435.1	commensal	PRJNA284446	Warsaw Univ. of Life Sciences	poultry	Poland	2013	GCF_001020435.1	23	1349	11	204291	18571.9	4
GCF_001020445.1	commensal	PRJNA284445	Warsaw Univ. of Life Sciences	poultry	Poland	2013	GCF_001020445.1	24	1353	10	265858	26585.8	1
GCF_001021675.1	commensal	PRJNA284225	Warsaw Univ. of Life Sciences	poultry	Poland	2013	GCF_001021675.1	24	1350	12	252837	21069.8	2
GCF_001021745.1	commensal	PRJNA284226	Warsaw Univ. of Life Sciences	poultry	Poland	2013	GCF_001021745.1	40	1364	11	214662	19514.7	3
GCF_001021755.1	commensal	PRJNA284227	Warsaw Univ. of Life Sciences	poultry	Poland	2013	GCF_001021755.1	50	1353	11	187064	17005.8	3
GCF_001021795.1	commensal	PRJNA284228	Warsaw Univ. of Life Sciences	poultry	Poland	2013	GCF_001021795.1	40	1302	14	237132	16938	1
GCF_001021815.1	commensal	PRJNA284229	Warsaw Univ. of Life Sciences	poultry	Poland	2013	GCF_001021815.1	53	1391	12	299812	24984.3	3
GCF_001318175.1	commensal	PRJNA268097	NC State University	poultry	USA	2015	GCF_001318175.1	1	1360	19	238252	12539.6	5
GCF_001318325.1	commensal	PRJNA268097	NC State University	poultry	USA	2015	GCF_001318325.1	1	1352	19	270970	14261.6	3
GCF_001318365.1	commensal	PRJNA268097	NC State University	poultry	USA	2015	GCF_001318365.1	1	1336	11	243710	22155.5	5
GCF_001885885.1	commensal	PRJNA352388	Ghent University	poultry	Belgium	not reported	GCF_001885885.1	55	1375	12	246512	20542.7	3
GCF_002160685.1	commensal	PRJNA377666	Veterinary Research Institute	poultry	Czech Republic	2016	GCF_002160685.1	53	1391	8	273781	34222.6	1
GCF_002161395.1	commensal	PRJNA377666	Veterinary Research Institute	poultry	Czech Republic	2016	GCF_002161395.1	31	1247	5	88131	17626.2	1
GCF_002174365.1	commensal	PRJNA377666	Veterinary Research Institute	poultry	Czech Republic	2016	GCF_002174365.1	7	1352	13	267140	20549.2	1
GCF_003319255.1	commensal	PRJNA493784	NC State University	poultry	USA	2018	GCF_003319255.1	14	1427	16	254064	15879	2
GCF_003319265.1	commensal	PRJNA493784	NC State University	poultry	USA	2018	GCF_003319265.1	14	1353	18	221925	12329.2	3
GCF_003319275.1	commensal	PRJNA493784	NC State University	poultry	USA	2018	GCF_003319275.1	5	1317	15	203194	13546.3	4
GCF_003319285.1	commensal	PRJNA493784	NC State University	poultry	USA	2018	GCF_003319285.1	10	1367	16	206550	12909.4	1
GCF_003319345.1	commensal	PRJNA493784	NC State University	poultry	USA	2018	GCF_003319345.1	17	1348	14	168321	12022.9	5
GCF_012843815.1	commensal	PRJNA580016	USDA-ARS-USNPRC-RRC	poultry	USA	2020	GCF_012843815.1	48	1386	7	210239	30034.1	5
GCF_013103365.1	commensal	PRJNA580016	USDA-ARS-USNPRC-RRC	poultry	USA	2020	GCF_013103365.1	63	1380	10	277395	27739.5	2
GCF_013103375.1	commensal	PRJNA580016	USDA-ARS-USNPRC-RRC	poultry	USA	2020	GCF_013103375.1	49	1362	14	336100	24007.1	2
GCF_013103405.1	commensal	PRJNA580016	USDA-ARS-USNPRC-RRC	poultry	USA	2020	GCF_013103405.1	78	1357	15	344477	22965.1	1
GCF_013103425.1	commensal	PRJNA580016	USDA-ARS-USNPRC-RRC	poultry	USA	2020	GCF_013103425.1	59	1391	16	227883	14242.7	3
GCF_013103435.1	commensal	PRJNA580016	USDA-ARS-USNPRC-RRC	poultry	USA	2020	GCF_013103435.1	49	1337	10	190449	19044.9	3
GCF_013103455.1	commensal	PRJNA580016	USDA-ARS-USNPRC-RRC	poultry	USA	2020	GCF_013103455.1	81	1456	19	323821	17043.2	2
GCF_013103495.1	commensal	PRJNA580016	USDA-ARS-USNPRC-RRC	poultry	USA	2020	GCF_013103495.1	79	1361	14	410675	29333.9	4
GCF_013103505.1	commensal	PRJNA580016	USDA-ARS-USNPRC-RRC	poultry	USA	2020	GCF_013103505.1	61	1422	19	274326	14438.2	1
GCF_013103535.1	commensal	PRJNA580016	USDA-ARS-USNPRC-RRC	poultry	USA	2020	GCF_013103535.1	74	1359	14	333787	23841.9	5
GCF_013103545.1	commensal	PRJNA580016	USDA-ARS-USNPRC-RRC	poultry	USA	2020	GCF_013103545.1	42	1365	9	160306	17811.8	1
GCF_013103575.1	commensal	PRJNA580016	USDA-ARS-USNPRC-RRC	poultry	USA	2020	GCF_013103575.1	33	1359	12	199774	16647.8	5
GCF_013103585.1	commensal	PRJNA580016	USDA-ARS-USNPRC-RRC	poultry	USA	2020	GCF_013103585.1	77	1387	11	352921	32083.7	4
GCF_013103605.1	commensal	PRJNA580016	USDA-ARS-USNPRC-RRC	poultry	USA	2020	GCF_013103605.1	54	1371	14	190446	13603.3	2
GCF_013103635.1	commensal	PRJNA580016	USDA-ARS-USNPRC-RRC	poultry	USA	2020	GCF_013103635.1	44	1364	11	187101	17009.2	1
GCF_013103645.1	commensal	PRJNA580016	USDA-ARS-USNPRC-RRC	poultry	USA	2020	GCF_013103645.1	43	1370	11	203103	18463.9	5
GCF_013103675.1	commensal	PRJNA580016	USDA-ARS-USNPRC-RRC	poultry	USA	2020	GCF_013103675.1	75	1385	19	343841	18096.9	2
GCF_013103685.1	commensal	PRJNA580016	USDA-ARS-USNPRC-RRC	poultry	USA	2020	GCF_013103685.1	31	1358	14	207011	14786.5	1
GCF_013103695.1	commensal	PRJNA580016	USDA-ARS-USNPRC-RRC	poultry	USA	2020	GCF_013103695.1	63	1371	10	173326	17332.6	3
GCF_016902075.1	commensal	PRJNA377666	Veterinary Research Institute	poultry	Czech Republic	2016	GCF_016902075.1	57	1273	7	224113	32016.1	2
GCF_030371645.1	commensal	PRJNA377666	Veterinary Research Institute	poultry	Czech Republic	2016	GCF_030371645.1	36	1336	5	59019	11803.8	2
GCF_031929785.1	commensal	PRJNA377666	Veterinary Research Institute	poultry	Czech Republic	2016	GCF_031929785.1	75	1388	14	238444	17031.7	5
GCF_034425215.1	commensal	PRJNA1050746	University of Arkansas	poultry	USA	2023	GCF_034425215.1	22	1326	9	120639	13404.3	2
GCF_034425235.1	commensal	PRJNA1050746	University of Arkansas	poultry	USA	2023	GCF_034425235.1	23	1327	10	113048	11304.8	4
GCF_034425335.1	commensal	PRJNA1050746	University of Arkansas	poultry	USA	2023	GCF_034425335.1	52	1363	15	210814	14054.3	1
GCF_034426475.1	commensal	PRJNA1050746	University of Arkansas	poultry	USA	2023	GCF_034426475.1	45	1419	15	218235	14549	2
GCF_034426815.1	commensal	PRJNA1050746	University of Arkansas	poultry	USA	2023	GCF_034426815.1	38	1395	11	225630	20511.8	1
GCF_034426895.1	commensal	PRJNA1050746	University of Arkansas	poultry	USA	2023	GCF_034426895.1	50	1361	14	199834	14273.9	1
GCF_034426935.1	commensal	PRJNA1050746	University of Arkansas	poultry	USA	2023	GCF_034426935.1	29	1338	8	184168	23021	3
GCF_034427015.1	commensal	PRJNA1050746	University of Arkansas	poultry	USA	2023	GCF_034427015.1	39	1340	10	152765	15276.5	1
GCF_034427035.1	commensal	PRJNA1050746	University of Arkansas	poultry	USA	2023	GCF_034427035.1	26	1329	10	112012	11201.2	5
GCF_034427095.1	commensal	PRJNA1050746	University of Arkansas	poultry	USA	2023	GCF_034427095.1	46	1413	13	184976	14228.9	1
GCF_034427135.1	commensal	PRJNA1050746	University of Arkansas	poultry	USA	2023	GCF_034427135.1	37	1344	11	189700	17245.5	4
GCF_034427175.1	commensal	PRJNA1050746	University of Arkansas	poultry	USA	2023	GCF_034427175.1	31	1327	9	102305	11367.2	2
GCF_034427195.1	commensal	PRJNA1050746	University of Arkansas	poultry	USA	2023	GCF_034427195.1	67	1336	8	135578	16947.2	5
GCF_034427295.1	commensal	PRJNA1050746	University of Arkansas	poultry	USA	2023	GCF_034427295.1	45	1412	12	182447	15203.9	3
GCF_034427315.1	commensal	PRJNA1050746	University of Arkansas	poultry	USA	2023	GCF_034427315.1	70	1347	10	178910	17891	5
GCF_034427335.1	commensal	PRJNA1050746	University of Arkansas	poultry	USA	2023	GCF_034427335.1	72	1346	9	206042	22893.6	3
GCF_034427375.1	commensal	PRJNA1050746	University of Arkansas	poultry	USA	2023	GCF_034427375.1	71	1349	10	203300	20330	3
GCF_039906285.1	commensal	PRJNA1050746	University of Arkansas	poultry	USA	2023	GCF_039906285.1	2	1411	12	199409	16617.4	3
GCF_039906295.1	commensal	PRJNA1050746	University of Arkansas	poultry	USA	2023	GCF_039906295.1	2	1399	13	199940	15380	4
GCF_039906335.1	commensal	PRJNA1050746	University of Arkansas	poultry	USA	2023	GCF_039906335.1	3	1433	8	194661	24332.6	3
GCF_039954945.1	commensal	PRJNA1050746	University of Arkansas	poultry	USA	2023	GCF_039954945.1	1	1403	13	193957	14919.8	4
GCF_039954985.1	commensal	PRJNA1050746	University of Arkansas	poultry	USA	2023	GCF_039954985.1	1	1396	14	244599	17471.4	4
GCF_039955025.1	commensal	PRJNA1050746	University of Arkansas	poultry	USA	2023	GCF_039955025.1	1	1415	7	185176	26453.7	5
GCF_039955065.1	commensal	PRJNA1050746	University of Arkansas	poultry	USA	2023	GCF_039955065.1	1	1415	18	261613	14534.1	4
GCF_040104715.1	commensal	PRJNA1050746	University of Arkansas	poultry	USA	2023	GCF_040104715.1	32	1425	13	251506	19346.6	3
GCF_040104735.1	commensal	PRJNA1050746	University of Arkansas	poultry	USA	2023	GCF_040104735.1	30	1356	10	169074	16907.4	4
GCF_040104755.1	commensal	PRJNA1050746	University of Arkansas	poultry	USA	2023	GCF_040104755.1	24	1353	8	150456	18807	3
GCF_040104775.1	commensal	PRJNA1050746	University of Arkansas	poultry	USA	2023	GCF_040104775.1	24	1357	9	160002	17778	5
GCF_040104795.1	commensal	PRJNA1050746	University of Arkansas	poultry	USA	2023	GCF_040104795.1	51	1368	11	288787	26253.4	4
GCF_040104815.1	commensal	PRJNA1050746	University of Arkansas	poultry	USA	2023	GCF_040104815.1	36	1357	9	166884	18542.7	2
GCF_040104835.1	commensal	PRJNA1050746	University of Arkansas	poultry	USA	2023	GCF_040104835.1	55	1280	13	260454	20034.9	5
GCF_040104855.1	commensal	PRJNA1050746	University of Arkansas	poultry	USA	2023	GCF_040104855.1	27	1362	12	213752	17812.7	4
GCF_040104875.1	commensal	PRJNA1050746	University of Arkansas	poultry	USA	2023	GCF_040104875.1	45	1278	10	265864	26586.4	4
GCF_040104895.1	commensal	PRJNA1050746	University of Arkansas	poultry	USA	2023	GCF_040104895.1	40	1280	9	133083	14787	5
GCF_040104915.1	commensal	PRJNA1050746	University of Arkansas	poultry	USA	2023	GCF_040104915.1	27	1361	13	218622	16817.1	2
GCF_040104935.1	commensal	PRJNA1050746	University of Arkansas	poultry	USA	2023	GCF_040104935.1	67	1341	8	215622	26952.8	2
GCF_040104975.1	commensal	PRJNA1050746	University of Arkansas	poultry	USA	2023	GCF_040104975.1	27	1360	12	218641	18220.1	1
GCF_048685875.1	commensal	PRJEB33338	Roslin Inst/Wellcome Sanger	poultry	UK	2019	GCF_048685875.1	1	1456	21	321444	15306.9	3
GCF_900447715.1	commensal	PRJEB33338	Roslin Inst/Wellcome Sanger	poultry	UK	2019	GCF_900447715.1	2	1474	16	321529	20095.6	2
GCF_900474605.1	commensal	PRJEB33338	Roslin Inst/Wellcome Sanger	poultry	UK	2019	GCF_900474605.1	1	1443	15	236401	15760.1	1
GCF_904419365.1	commensal	PRJEB33338	Roslin Inst/Wellcome Sanger	poultry	UK	2019	GCF_904419365.1	66	1234	9	153614	17068.2	2
GCF_947054945.1	commensal	PRJEB57096	CIRMBP/ANSES France	poultry	France	2022	GCF_947054945.1	1	1419	23	263913	11474.5	5
GCF_947054965.1	commensal	PRJEB57096	CIRMBP/ANSES France	poultry	France	2022	GCF_947054965.1	1	1385	16	229214	14325.9	4
GCF_947055055.1	commensal	PRJEB57096	CIRMBP/ANSES France	poultry	France	2022	GCF_947055055.1	1	1475	24	368240	15343.3	5
GCF_947055095.1	commensal	PRJEB57096	CIRMBP/ANSES France	poultry	France	2022	GCF_947055095.1	1	1364	11	133424	12129.5	5
GCF_947055105.1	commensal	PRJEB57096	CIRMBP/ANSES France	poultry	France	2022	GCF_947055105.1	1	1403	18	380392	21132.9	2
GCF_947055185.1	commensal	PRJEB57096	CIRMBP/ANSES France	poultry	France	2022	GCF_947055185.1	1	1479	21	255314	12157.8	4
GCF_947055195.1	commensal	PRJEB57096	CIRMBP/ANSES France	poultry	France	2022	GCF_947055195.1	1	1408	19	256404	13495	4
GCF_947055595.1	commensal	PRJEB57096	CIRMBP/ANSES France	poultry	France	2022	GCF_947055595.1	1	1414	23	346238	15053.8	1
GCF_947055815.1	commensal	PRJEB57096	CIRMBP/ANSES France	poultry	France	2022	GCF_947055815.1	39	1387	15	239741	15982.7	5
GCF_947055965.1	commensal	PRJEB57096	CIRMBP/ANSES France	poultry	France	2022	GCF_947055965.1	1	1452	21	278309	13252.8	3
GCF_001318225.1	pathogenic	PRJNA268097	NC State University	poultry	USA	2015	GCF_001318225.1	1	1361	14	196923	14065.9	2
GCF_001318265.1	pathogenic	PRJNA268097	NC State University	poultry	USA	2015	GCF_001318265.1	1	1355	0	0		2
GCF_001318405.1	pathogenic	PRJNA268097	NC State University	poultry	USA	2015	GCF_001318405.1	1	1369	17	179519	10559.9	1
GCF_022806915.1	pathogenic	PRJNA704975	Church and Dwight	poultry	USA	2022	GCF_022806915.1	30	1355	13	203739	15672.2	1
GCF_022806925.1	pathogenic	PRJNA704975	Church and Dwight	poultry	USA	2022	GCF_022806925.1	114	1368	8	380417	47552.1	1
GCF_022806955.1	pathogenic	PRJNA704975	Church and Dwight	poultry	USA	2022	GCF_022806955.1	47	1378	9	377284	41920.4	4
GCF_022806975.1	pathogenic	PRJNA704975	Church and Dwight	poultry	USA	2022	GCF_022806975.1	106	1294	11	230714	20974	3
GCF_022807035.1	pathogenic	PRJNA704975	Church and Dwight	poultry	USA	2022	GCF_022807035.1	341	1276	8	259883	32485.4	3
GCF_022807045.1	pathogenic	PRJNA704975	Church and Dwight	poultry	USA	2022	GCF_022807045.1	125	1361	12	283581	23631.8	5
GCF_022807075.1	pathogenic	PRJNA704975	Church and Dwight	poultry	USA	2022	GCF_022807075.1	80	1328	10	253716	25371.6	4
GCF_022807095.1	pathogenic	PRJNA704975	Church and Dwight	poultry	USA	2022	GCF_022807095.1	292	1285	12	196046	16337.2	5
GCF_022807115.1	pathogenic	PRJNA704975	Church and Dwight	poultry	USA	2022	GCF_022807115.1	131	1333	12	233461	19455.1	2
GCF_022807135.1	pathogenic	PRJNA704975	Church and Dwight	poultry	USA	2022	GCF_022807135.1	152	1362	13	285909	21993	4
GCF_022807155.1	pathogenic	PRJNA704975	Church and Dwight	poultry	USA	2022	GCF_022807155.1	112	1335	10	321395	32139.5	1
GCF_022807175.1	pathogenic	PRJNA704975	Church and Dwight	poultry	USA	2022	GCF_022807175.1	168	1360	8	294159	36769.9	2
GCF_022807195.1	pathogenic	PRJNA704975	Church and Dwight	poultry	USA	2022	GCF_022807195.1	226	1259	15	253137	16875.8	3
GCF_022807215.1	pathogenic	PRJNA704975	Church and Dwight	poultry	USA	2022	GCF_022807215.1	302	1233	13	250406	19262	3
GCF_022807235.1	pathogenic	PRJNA704975	Church and Dwight	poultry	USA	2022	GCF_022807235.1	76	1400	15	290136	19342.4	2
GCF_022807275.1	pathogenic	PRJNA704975	Church and Dwight	poultry	USA	2022	GCF_022807275.1	213	1382	16	482636	30164.8	2
GCF_022807285.1	pathogenic	PRJNA704975	Church and Dwight	poultry	USA	2022	GCF_022807285.1	218	1386	13	301786	23214.3	4
GCF_022807315.1	pathogenic	PRJNA704975	Church and Dwight	poultry	USA	2022	GCF_022807315.1	140	1376	12	341678	28473.2	3
GCF_022807335.1	pathogenic	PRJNA704975	Church and Dwight	poultry	USA	2022	GCF_022807335.1	154	1414	13	402697	30976.7	5
GCF_022807355.1	pathogenic	PRJNA704975	Church and Dwight	poultry	USA	2022	GCF_022807355.1	171	1373	12	209418	17451.5	3
GCF_022807395.1	pathogenic	PRJNA704975	Church and Dwight	poultry	USA	2022	GCF_022807395.1	428	1208	7	135364	19337.7	3
GCF_022807415.1	pathogenic	PRJNA704975	Church and Dwight	poultry	USA	2022	GCF_022807415.1	128	1325	9	189294	21032.7	5
GCF_022807435.1	pathogenic	PRJNA704975	Church and Dwight	poultry	USA	2022	GCF_022807435.1	202	1336	13	197540	15195.4	4
GCF_022807455.1	pathogenic	PRJNA704975	Church and Dwight	poultry	USA	2022	GCF_022807455.1	264	1314	10	267466	26746.6	1
GCF_022807465.1	pathogenic	PRJNA704975	Church and Dwight	poultry	USA	2022	GCF_022807465.1	192	1312	11	246579	22416.3	4
GCF_022807495.1	pathogenic	PRJNA704975	Church and Dwight	poultry	USA	2022	GCF_022807495.1	85	1361	13	254045	19541.9	5
GCF_023221715.1	pathogenic	N/A (direct GCF)	Universidade Federal do Rio de Janeiro	poultry	Brazil	2022	GCF_023221715.1	106	1427	13	221172	17013.2	4
GCF_023221725.1	pathogenic	N/A (direct GCF)	Universidade Federal do Rio de Janeiro	poultry	Brazil	2022	GCF_023221725.1	68	1454	11	223862	20351.1	3
GCF_023221755.1	pathogenic	N/A (direct GCF)	Universidade Federal do Rio de Janeiro	poultry	Brazil	2022	GCF_023221755.1	46	1408	11	168316	15301.5	2
GCF_023221775.1	pathogenic	N/A (direct GCF)	Universidade Federal do Rio de Janeiro	poultry	Brazil	2022	GCF_023221775.1	63	1453	9	119830	13314.4	4
GCF_034425255.1	pathogenic	PRJNA1050746	University of Arkansas	poultry	USA	2023	GCF_034425255.1	47	1417	12	230548	19212.3	2
GCF_034425275.1	pathogenic	PRJNA1050746	University of Arkansas	poultry	USA	2023	GCF_034425275.1	46	1477	22	383822	17446.5	5
GCF_034425295.1	pathogenic	PRJNA1050746	University of Arkansas	poultry	USA	2023	GCF_034425295.1	41	1382	12	149071	12422.6	1
GCF_034425315.1	pathogenic	PRJNA1050746	University of Arkansas	poultry	USA	2023	GCF_034425315.1	43	1371	12	207228	17269	1
GCF_034425355.1	pathogenic	PRJNA1050746	University of Arkansas	poultry	USA	2023	GCF_034425355.1	39	1381	11	176391	16035.5	3
GCF_034425555.1	pathogenic	PRJNA1050746	University of Arkansas	poultry	USA	2023	GCF_034425555.1	26	1332	9	96689	10743.2	1
GCF_034426875.1	pathogenic	PRJNA1050746	University of Arkansas	poultry	USA	2023	GCF_034426875.1	41	1381	12	191333	15944.4	4
GCF_034426915.1	pathogenic	PRJNA1050746	University of Arkansas	poultry	USA	2023	GCF_034426915.1	45	1385	10	266403	26640.3	5
GCF_034426975.1	pathogenic	PRJNA1050746	University of Arkansas	poultry	USA	2023	GCF_034426975.1	41	1371	12	193731	16144.2	4
GCF_034426995.1	pathogenic	PRJNA1050746	University of Arkansas	poultry	USA	2023	GCF_034426995.1	56	1352	13	188500	14500	5
GCF_034427055.1	pathogenic	PRJNA1050746	University of Arkansas	poultry	USA	2023	GCF_034427055.1	42	1373	12	177267	14772.2	2
GCF_034427075.1	pathogenic	PRJNA1050746	University of Arkansas	poultry	USA	2023	GCF_034427075.1	24	1385	13	252077	19390.5	2
GCF_034427115.1	pathogenic	PRJNA1050746	University of Arkansas	poultry	USA	2023	GCF_034427115.1	36	1384	12	193572	16131	5
GCF_034427155.1	pathogenic	PRJNA1050746	University of Arkansas	poultry	USA	2023	GCF_034427155.1	40	1378	11	180069	16369.9	1
GCF_034427215.1	pathogenic	PRJNA1050746	University of Arkansas	poultry	USA	2023	GCF_034427215.1	42	1422	13	213274	16405.7	5
GCF_034427275.1	pathogenic	PRJNA1050746	University of Arkansas	poultry	USA	2023	GCF_034427275.1	58	1390	11	280235	25475.9	1
GCF_045866345.1	pathogenic	PRJDB18532	Saitama Medical University	poultry	Japan	2024	GCF_045866345.1	1	1479	24	290513	12104.7	3
