# Supplementary material for: Genomic-island cassette architecture provides interpretable signal for exploratory classification of poultry-associated Enterococcus cecorum lineages
Source: Front Microbiol. 2026 Jul 8;17:1882753. doi: 10.3389/fmicb.2026.1882753 (PMC13388253; doi:10.3389/fmicb.2026.1882753)
Supplement: Supplementary file 2 [file Table_2.xlsx]

## Sheet: S2 — Per-fold Results
Supplementary Data S2 — Per-fold benchmark results
Per-fold AUROC, AUPRC, macro-averaged F1, and Brier score for all reported models across all 5 GroupKFold folds. All RF models: n_estimators=500, seed=42, class_weight='balanced', n_jobs=1. Each fold: n=29 (10 pathogenic, 19 commensal). XGBoost cassette-row values from cassette2vec_xgboost_genome_predictions_final.csv. ★ = primary result. Note: Cassette + GI hybrid model (†) per-fold data are not…
Model	Feature basis	Fold	N	AUROC	AUPRC	F1 (macro)	Brier	Path (n)	Comm (n)
Cassette2Vec-EC ★	84 genome-level cassette summary	1	29	0.8	0.802	0.827	0.134	10	19
Cassette2Vec-EC ★	84 genome-level cassette summary	2	29	0.937	0.898	0.827	0.112	10	19
Cassette2Vec-EC ★	84 genome-level cassette summary	3	29	0.9	0.914	0.883	0.106	10	19
Cassette2Vec-EC ★	84 genome-level cassette summary	4	29	0.995	0.991	0.875	0.065	10	19
Cassette2Vec-EC ★	84 genome-level cassette summary	5	29	0.958	0.923	0.792	0.095	10	19
AMR gene content (corrected)	43 ABRicate-derived features	1	29	0.879	0.852	0.8	0.109	10	19
AMR gene content (corrected)	43 ABRicate-derived features	2	29	0.926	0.895	0.827	0.096	10	19
AMR gene content (corrected)	43 ABRicate-derived features	3	29	0.942	0.921	0.867	0.091	10	19
AMR gene content (corrected)	43 ABRicate-derived features	4	29	0.949	0.94	0.84	0.083	10	19
AMR gene content (corrected)	43 ABRicate-derived features	5	29	0.832	0.786	0.75	0.121	10	19
GI burden summaries	15 per-genome island statistics	1	29	0.753	0.667	0.75	0.189	10	19
GI burden summaries	15 per-genome island statistics	2	29	0.821	0.721	0.75	0.165	10	19
GI burden summaries	15 per-genome island statistics	3	29	0.842	0.773	0.8	0.161	10	19
GI burden summaries	15 per-genome island statistics	4	29	0.826	0.753	0.786	0.166	10	19
GI burden summaries	15 per-genome island statistics	5	29	0.711	0.611	0.72	0.181	10	19
Assembly quality only	Contig count (1 feature)	1	29	0.758	0.739	0.731	0.179	10	19
Assembly quality only	Contig count (1 feature)	2	29	0.753	0.741	0.75	0.189	10	19
Assembly quality only	Contig count (1 feature)	3	29	0.721	0.73	0.72	0.201	10	19
Assembly quality only	Contig count (1 feature)	4	29	0.753	0.748	0.745	0.196	10	19
Assembly quality only	Contig count (1 feature)	5	29	0.731	0.736	0.708	0.221	10	19
XGBoost cassette-row	17 per-cassette features	1	29	0.753	0.775	0.792	0.157	10	19
XGBoost cassette-row	17 per-cassette features	2	29	0.832	0.839	0.839	0.136	10	19
XGBoost cassette-row	17 per-cassette features	3	29	0.874	0.87	0.847	0.105	10	19
XGBoost cassette-row	17 per-cassette features	4	29	0.953	0.953	0.919	0.046	10	19
XGBoost cassette-row	17 per-cassette features	5	29	0.958	0.924	0.839	0.096	10	19
Cassette + GI Hybrid — aggregate summary only (per-fold source data not retained)
Cassette + GI hybrid †
† Cassette + GI hybrid (99 features = 84 cassette-summary + 15 GI-burden features): Per-fold breakdown is not available; this model was computed as a reference comparison after the primary fold-level analyses were locked and intermediate per-fold outputs were not retained in source files. The aggregate mean ± SD reported in manuscript Table 1 was derived from the same locked 5-fold genome-grouped…
Mean ± SD Summary (across 5 folds)
Model	N feat	AUROC mean	AUROC SD	AUPRC mean	AUPRC SD	F1 mean	Brier mean
Cassette2Vec-EC ★	84	0.918	0.074	0.906	0.068	0.841	0.102
AMR gene content (corrected)	43	0.906	0.049	0.879	0.061	0.817	0.1
GI burden summaries	15	0.791	0.056	0.705	0.066	0.761	0.172
Assembly quality only	1	0.743	0.016	0.739	0.007	0.731	0.197
XGBoost cassette-row	17	0.874	0.086	0.872	0.07	0.847	0.108
Note: Summary table SDs use sample formula (÷N−1=4). Manuscript Table 1 SDs use population formula (÷N=5); population SDs are: Cassette2Vec 0.067/0.061, AMR 0.044/0.055, GI burden 0.050/0.059, Assembly quality 0.015/0.006, XGBoost 0.077/0.063 (AUROC/AUPRC respectively).
Additional aggregate-only comparator added during Frontiers pre-submission revision
Model	Feature basis	Fold	N	AUROC	AUPRC	F1 (macro)	Brier	Path (n)	Comm (n)
GI-restricted gene product P/A proxy§	484 GI-localized product-family presence/absence features; interim inventory-style comparator, not full joint PIRATE GPA	Aggregate	144	0.887 ± 0.083	0.855	0.695	0.134
Note	This aggregate proxy is included in manuscript Table 1 because the valid joint-run PIRATE GPA matrix was not available. Separate commensal/pathogenic PIRATE runs are not comparable and should not be merged as a full GPA baseline.
Paired fold-level tests from retained fold outputs	Cassette vs AMR: ΔAUROC +0.012, p=0.745; Cassette vs GI burden: ΔAUROC +0.127, p=0.026; Cassette vs assembly quality: ΔAUROC +0.175, p=0.008. Interpret cautiously because n=5 folds.
