# Supplementary material for: Genomic-island cassette architecture provides interpretable signal for exploratory classification of poultry-associated Enterococcus cecorum lineages
Source: Front Microbiol. 2026 Jul 8;17:1882753. doi: 10.3389/fmicb.2026.1882753 (PMC13388253; doi:10.3389/fmicb.2026.1882753)
Supplement: Supplementary file 3 [file Table_3.xlsx]

## Sheet: S3 — GI Burden
Supplementary Data S3 — Per-genome GI burden summaries
Per-genome GI burden summaries for all 145 poultry-associated E. cecorum genomes (95 commensal, 50 pathogenic). GI = genomic island predicted by IslandViewer 4 (IslandPath-DIMOB + SIGI-HMM + IslandPick); islands ≥5 kb retained. These 15-feature summaries were used as the GI burden baseline in Table 1–3 of the manuscript (AUROC 0.791 ± 0.050).
genome_id	genome_class	n_islands	total_GI_length	mean_GI_length	n_gi_genes_total	n_unique_islands_csv	max_island_length	mean_island_length	n_integrase_genes	n_transposase_genes	n_recombinase_genes	n_mobility_total	mobility_gene_density	n_amr_product_hits	amr_density_in_gi	gi_genes_per_island
GCF_000379745.1	commensal	15	267356	17823.7	87	15	44800	17823.7	0	10	6	16	0.183908	2	0.0229885	5.8
GCF_000407565.1	commensal	16	241572	15098.2	104	16	52065	15098.2	0	24	6	30	0.288462	1	0.00961538	6.5
GCF_000492155.1	commensal	15	238446	15896.4	102	15	50876	15896.4	0	22	6	28	0.27451	2	0.0196078	6.8
GCF_001020435.1	commensal	11	204291	18571.9	57	11	42280	18571.9	0	4	5	9	0.157895	1	0.0175439	5.18182
GCF_001020445.1	commensal	10	265858	26585.8	56	10	105618	26585.8	0	3	5	8	0.142857	1	0.0178571	5.6
GCF_001021675.1	commensal	12	252837	21069.8	68	12	59275	21069.8	0	11	2	13	0.191176	1	0.0147059	5.66667
GCF_001021745.1	commensal	11	214662	19514.7	56	11	49388	19514.7	0	7	2	9	0.160714	1	0.0178571	5.09091
GCF_001021755.1	commensal	11	187064	17005.8	55	11	54024	17005.8	0	8	3	11	0.2	2	0.0363636	5
GCF_001021795.1	commensal	14	237132	16938	81	14	38391	16938	0	7	3	10	0.123457	4	0.0493827	5.78571
GCF_001021815.1	commensal	12	299812	24984.3	64	12	82193	24984.3	0	8	2	10	0.15625	3	0.046875	5.33333
GCF_001318175.1	commensal	19	238252	12539.6	57	19	49618	12539.6	0	3	7	10	0.175439	2	0.0350877	3
GCF_001318325.1	commensal	19	270970	14261.6	77	19	37686	14261.6	0	11	5	16	0.207792	2	0.025974	4.05263
GCF_001318365.1	commensal	11	243710	22155.5	65	11	44900	22155.5	0	6	1	7	0.107692	4	0.0615385	5.90909
GCF_001885885.1	commensal	12	246512	20542.7	68	12	51094	20542.7	0	7	6	13	0.191176	2	0.0294118	5.66667
GCF_002160685.1	commensal	8	273781	34222.6	53	8	113019	34222.6	0	8	1	9	0.169811	0	0	6.625
GCF_002161395.1	commensal	5	88131	17626.2	46	5	37318	17626.2	0	6	1	7	0.152174	0	0	9.2
GCF_002174365.1	commensal	13	267140	20549.2	76	13	49656	20549.2	1	14	1	16	0.210526	1	0.0131579	5.84615
GCF_003319255.1	commensal	16	254064	15879	116	16	79083	15879	0	28	2	30	0.258621	1	0.00862069	7.25
GCF_003319265.1	commensal	18	221925	12329.2	143	18	31428	12329.2	0	20	1	21	0.146853	0	0	7.94444
GCF_003319275.1	commensal	15	203194	13546.3	100	15	36777	13546.3	0	19	1	20	0.2	2	0.02	6.66667
GCF_003319285.1	commensal	16	206550	12909.4	117	16	30527	12909.4	0	15	1	16	0.136752	0	0	7.3125
GCF_003319345.1	commensal	14	168321	12022.9	124	14	28996	12022.9	0	18	1	19	0.153226	0	0	8.85714
GCF_012843815.1	commensal	7	210239	30034.1	25	7	104461	30034.1	0	3	0	3	0.12	1	0.04	3.57143
GCF_013103365.1	commensal	10	277395	27739.5	89	10	90992	27739.5	1	5	0	6	0.0674157	1	0.011236	8.9
GCF_013103375.1	commensal	14	336100	24007.1	70	14	102398	24007.1	0	10	3	13	0.185714	1	0.0142857	5
GCF_013103405.1	commensal	15	344477	22965.1	106	15	203615	22965.1	0	21	2	23	0.216981	2	0.0188679	7.06667
GCF_013103425.1	commensal	16	227883	14242.7	89	16	50240	14242.7	0	12	4	16	0.179775	7	0.0786517	5.5625
GCF_013103435.1	commensal	10	190449	19044.9	71	10	48181	19044.9	1	5	1	7	0.0985915	7	0.0985915	7.1
GCF_013103455.1	commensal	19	323821	17043.2	87	19	36794	17043.2	0	14	3	17	0.195402	3	0.0344828	4.57895
GCF_013103495.1	commensal	14	410675	29333.9	120	14	277088	29333.9	0	20	2	22	0.183333	6	0.05	8.57143
GCF_013103505.1	commensal	19	274326	14438.2	90	19	61916	14438.2	2	17	3	22	0.244444	9	0.1	4.73684
GCF_013103535.1	commensal	14	333787	23841.9	125	14	122009	23841.9	2	24	1	27	0.216	5	0.04	8.92857
GCF_013103545.1	commensal	9	160306	17811.8	59	9	49968	17811.8	0	15	0	15	0.254237	2	0.0338983	6.55556
GCF_013103575.1	commensal	12	199774	16647.8	66	12	50254	16647.8	0	7	5	12	0.181818	0	0	5.5
GCF_013103585.1	commensal	11	352921	32083.7	84	11	97631	32083.7	0	23	0	23	0.27381	1	0.0119048	7.63636
GCF_013103605.1	commensal	14	190446	13603.3	46	14	59201	13603.3	0	12	0	12	0.26087	1	0.0217391	3.28571
GCF_013103635.1	commensal	11	187101	17009.2	59	11	52327	17009.2	0	14	0	14	0.237288	2	0.0338983	5.36364
GCF_013103645.1	commensal	11	203103	18463.9	64	11	43344	18463.9	0	15	2	17	0.265625	0	0	5.81818
GCF_013103675.1	commensal	19	343841	18096.9	78	19	50217	18096.9	0	15	4	19	0.24359	3	0.0384615	4.10526
GCF_013103685.1	commensal	14	207011	14786.5	80	14	51945	14786.5	0	11	3	14	0.175	0	0	5.71429
GCF_013103695.1	commensal	10	173326	17332.6	53	10	42293	17332.6	1	11	2	14	0.264151	2	0.0377358	5.3
GCF_016902075.1	commensal	7	224113	32016.1	50	7	131658	32016.1	1	8	5	14	0.28	3	0.06	7.14286
GCF_030371645.1	commensal	5	59019	11803.8	28	5	18340	11803.8	1	4	0	5	0.178571	1	0.0357143	5.6
GCF_031929785.1	commensal	14	238444	17031.7	82	14	55929	17031.7	0	9	3	12	0.146341	9	0.109756	5.85714
GCF_034425215.1	commensal	9	120639	13404.3	59	9	49953	13404.3	0	10	1	11	0.186441	4	0.0677966	6.55556
GCF_034425235.1	commensal	10	113048	11304.8	54	10	49953	11304.8	0	9	1	10	0.185185	5	0.0925926	5.4
GCF_034425335.1	commensal	15	210814	14054.3	75	15	47556	14054.3	1	10	4	15	0.2	0	0	5
GCF_034426475.1	commensal	15	218235	14549	81	15	48994	14549	0	9	4	13	0.160494	5	0.0617284	5.4
GCF_034426815.1	commensal	11	225630	20511.8	91	11	57167	20511.8	0	8	1	9	0.0989011	2	0.021978	8.27273
GCF_034426895.1	commensal	14	199834	14273.9	74	14	48173	14273.9	1	10	4	15	0.202703	0	0	5.28571
GCF_034426935.1	commensal	8	184168	23021	51	8	53854	23021	1	9	0	10	0.196078	2	0.0392157	6.375
GCF_034427015.1	commensal	10	152765	15276.5	61	10	43851	15276.5	0	10	1	11	0.180328	3	0.0491803	6.1
GCF_034427035.1	commensal	10	112012	11201.2	56	10	49953	11201.2	0	10	2	12	0.214286	4	0.0714286	5.6
GCF_034427095.1	commensal	13	184976	14228.9	89	13	51950	14228.9	0	9	0	9	0.101124	3	0.0337079	6.84615
GCF_034427135.1	commensal	11	189700	17245.5	72	11	51810	17245.5	0	11	1	12	0.166667	3	0.0416667	6.54545
GCF_034427175.1	commensal	9	102305	11367.2	55	9	49953	11367.2	0	10	1	11	0.2	4	0.0727273	6.11111
GCF_034427195.1	commensal	8	135578	16947.2	60	8	45630	16947.2	0	9	1	10	0.166667	0	0	7.5
GCF_034427295.1	commensal	12	182447	15203.9	86	12	51950	15203.9	0	9	0	9	0.104651	3	0.0348837	7.16667
GCF_034427315.1	commensal	10	178910	17891	73	10	54901	17891	0	10	0	10	0.136986	0	0	7.3
GCF_034427335.1	commensal	9	206042	22893.6	73	9	54888	22893.6	0	10	0	10	0.136986	0	0	8.11111
GCF_034427375.1	commensal	10	203300	20330	70	10	51690	20330	0	8	0	8	0.114286	0	0	7
GCF_039906285.1	commensal	12	199409	16617.4	66	12	42061	16617.4	0	15	2	17	0.257576	2	0.030303	5.5
GCF_039906295.1	commensal	13	199940	15380	76	13	50267	15380	0	17	2	19	0.25	0	0	5.84615
GCF_039906335.1	commensal	8	194661	24332.6	48	8	56850	24332.6	0	18	0	18	0.375	0	0	6
GCF_039954945.1	commensal	13	193957	14919.8	47	13	34576	14919.8	0	16	1	17	0.361702	1	0.0212766	3.61538
GCF_039954985.1	commensal	14	244599	17471.4	84	14	64112	17471.4	0	19	3	22	0.261905	0	0	6
GCF_039955025.1	commensal	7	185176	26453.7	47	7	50244	26453.7	0	18	0	18	0.382979	0	0	6.71429
GCF_039955065.1	commensal	18	261613	14534.1	94	18	58878	14534.1	0	16	1	17	0.180851	3	0.0319149	5.22222
GCF_040104715.1	commensal	13	251506	19346.6	77	13	48692	19346.6	0	13	3	16	0.207792	1	0.012987	5.92308
GCF_040104735.1	commensal	10	169074	16907.4	74	10	36811	16907.4	0	5	2	7	0.0945946	2	0.027027	7.4
GCF_040104755.1	commensal	8	150456	18807	61	8	36097	18807	0	4	2	6	0.0983607	2	0.0327869	7.625
GCF_040104775.1	commensal	9	160002	17778	66	9	29794	17778	0	5	2	7	0.106061	2	0.030303	7.33333
GCF_040104795.1	commensal	11	288787	26253.4	75	11	125313	26253.4	0	6	3	9	0.12	2	0.0266667	6.81818
GCF_040104815.1	commensal	9	166884	18542.7	68	9	36811	18542.7	0	5	2	7	0.102941	2	0.0294118	7.55556
GCF_040104835.1	commensal	13	260454	20034.9	68	13	73461	20034.9	0	12	3	15	0.220588	0	0	5.23077
GCF_040104855.1	commensal	12	213752	17812.7	52	12	58385	17812.7	0	7	4	11	0.211538	0	0	4.33333
GCF_040104875.1	commensal	10	265864	26586.4	53	10	98637	26586.4	0	8	3	11	0.207547	2	0.0377358	5.3
GCF_040104895.1	commensal	9	133083	14787	43	9	31435	14787	0	10	1	11	0.255814	0	0	4.77778
GCF_040104915.1	commensal	13	218622	16817.1	54	13	57212	16817.1	0	9	4	13	0.240741	0	0	4.15385
GCF_040104935.1	commensal	8	215622	26952.8	61	8	118793	26952.8	0	16	4	20	0.327869	2	0.0327869	7.625
GCF_040104975.1	commensal	12	218641	18220.1	53	12	64568	18220.1	0	7	4	11	0.207547	0	0	4.41667
GCF_048685875.1	commensal	21	321444	15306.9	128	21	53443	15306.9	0	40	4	44	0.34375	8	0.0625	6.09524
GCF_900447715.1	commensal	16	321529	20095.6	108	16	93650	20095.6	0	33	5	38	0.351852	0	0	6.75
GCF_900474605.1	commensal	15	236401	15760.1	100	15	50876	15760.1	0	22	6	28	0.28	1	0.01	6.66667
GCF_904419365.1	commensal	9	153614	17068.2	106	9	32096	17068.2	1	3	2	6	0.0566038	1	0.00943396	11.7778
GCF_947054945.1	commensal	23	263913	11474.5	105	23	50876	11474.5	0	17	5	22	0.209524	1	0.00952381	4.56522
GCF_947054965.1	commensal	16	229214	14325.9	73	16	67397	14325.9	0	17	4	21	0.287671	1	0.0136986	4.5625
GCF_947055055.1	commensal	24	368240	15343.3	129	24	73588	15343.3	0	31	3	34	0.263566	0	0	5.375
GCF_947055095.1	commensal	11	133424	12129.5	67	11	41550	12129.5	0	13	1	14	0.208955	1	0.0149254	6.09091
GCF_947055105.1	commensal	18	380392	21132.9	105	18	87390	21132.9	0	18	1	19	0.180952	3	0.0285714	5.83333
GCF_947055185.1	commensal	21	255314	12157.8	75	21	46984	12157.8	0	10	4	14	0.186667	0	0	3.57143
GCF_947055195.1	commensal	19	256404	13494.9	110	19	53803	13494.9	0	22	1	23	0.209091	1	0.00909091	5.78947
GCF_947055595.1	commensal	23	346238	15053.8	104	23	79464	15053.8	0	25	2	27	0.259615	1	0.00961538	4.52174
GCF_947055815.1	commensal	15	239741	15982.7	89	15	49938	15982.7	0	14	6	20	0.224719	1	0.011236	5.93333
GCF_947055965.1	commensal	21	278309	13252.8	128	21	46164	13252.8	0	28	2	30	0.234375	0	0	6.09524
GCF_001318225.1	pathogenic	14	196923	14065.9	64	14	41543	14065.9	2	5	1	8	0.125	2	0.03125	4.57143
GCF_001318265.1	pathogenic	0	0	0	0	0	0	0	0	0	0	0	0	0	0	0
GCF_001318405.1	pathogenic	17	179519	10559.9	80	17	30130	10559.9	3	9	4	16	0.2	0	0	4.70588
GCF_022806915.1	pathogenic	13	203739	15672.2	63	13	44793	15672.2	1	7	2	10	0.15873	2	0.031746	4.84615
GCF_022806925.1	pathogenic	8	380417	47552.1	62	8	142917	47552.1	0	12	3	15	0.241935	2	0.0322581	7.75
GCF_022806955.1	pathogenic	9	377284	41920.4	58	9	147608	41920.4	0	11	1	12	0.206897	0	0	6.44444
GCF_022806975.1	pathogenic	11	230714	20974	67	11	53850	20974	0	7	3	10	0.149254	5	0.0746269	6.09091
GCF_022807035.1	pathogenic	8	259883	32485.4	44	8	83661	32485.4	0	8	1	9	0.204545	3	0.0681818	5.5
GCF_022807045.1	pathogenic	12	283581	23631.8	41	12	70822	23631.8	0	8	2	10	0.243902	0	0	3.41667
GCF_022807075.1	pathogenic	10	253716	25371.6	73	10	74614	25371.6	0	8	4	12	0.164384	5	0.0684932	7.3
GCF_022807095.1	pathogenic	12	196046	16337.2	55	12	30496	16337.2	0	7	3	10	0.181818	3	0.0545455	4.58333
GCF_022807115.1	pathogenic	12	233461	19455.1	44	12	60741	19455.1	1	10	1	12	0.272727	3	0.0681818	3.66667
GCF_022807135.1	pathogenic	13	285909	21993	64	13	121068	21993	0	15	2	17	0.265625	6	0.09375	4.92308
GCF_022807155.1	pathogenic	10	321395	32139.5	54	10	97162	32139.5	1	6	1	8	0.148148	4	0.0740741	5.4
GCF_022807175.1	pathogenic	8	294159	36769.9	47	8	82659	36769.9	0	11	0	11	0.234043	5	0.106383	5.875
GCF_022807195.1	pathogenic	15	253137	16875.8	103	15	51866	16875.8	0	14	1	15	0.145631	7	0.0679612	6.86667
GCF_022807215.1	pathogenic	13	250406	19262	73	13	64356	19262	0	15	1	16	0.219178	2	0.0273973	5.61538
GCF_022807235.1	pathogenic	15	290136	19342.4	84	15	46172	19342.4	0	10	5	15	0.178571	2	0.0238095	5.6
GCF_022807275.1	pathogenic	16	482636	30164.8	89	16	180848	30164.8	0	26	3	29	0.325843	5	0.0561798	5.5625
GCF_022807285.1	pathogenic	13	301786	23214.3	74	13	64751	23214.3	0	16	2	18	0.243243	3	0.0405405	5.69231
GCF_022807315.1	pathogenic	12	341678	28473.2	64	12	98596	28473.2	0	10	2	12	0.1875	2	0.03125	5.33333
GCF_022807335.1	pathogenic	13	402697	30976.7	84	13	105436	30976.7	2	13	1	16	0.190476	5	0.0595238	6.46154
GCF_022807355.1	pathogenic	12	209418	17451.5	63	12	51531	17451.5	0	12	3	15	0.238095	0	0	5.25
GCF_022807395.1	pathogenic	7	135364	19337.7	37	7	52088	19337.7	0	5	1	6	0.162162	0	0	5.28571
GCF_022807415.1	pathogenic	9	189294	21032.7	41	9	89064	21032.7	0	11	2	13	0.317073	1	0.0243902	4.55556
GCF_022807435.1	pathogenic	13	197540	15195.4	59	13	49532	15195.4	0	15	0	15	0.254237	3	0.0508475	4.53846
GCF_022807455.1	pathogenic	10	267466	26746.6	84	10	77583	26746.6	0	19	4	23	0.27381	5	0.0595238	8.4
GCF_022807465.1	pathogenic	11	246579	22416.3	60	11	89984	22416.3	0	10	2	12	0.2	0	0	5.45455
GCF_022807495.1	pathogenic	13	254045	19541.9	64	13	46283	19541.9	0	16	1	17	0.265625	3	0.046875	4.92308
GCF_023221715.1	pathogenic	13	221172	17013.2	50	13	80593	17013.2	0	8	4	12	0.24	0	0	3.84615
GCF_023221725.1	pathogenic	11	223862	20351.1	63	11	59090	20351.1	0	11	1	12	0.190476	0	0	5.72727
GCF_023221755.1	pathogenic	11	168316	15301.5	44	11	46906	15301.5	0	8	3	11	0.25	1	0.0227273	4
GCF_023221775.1	pathogenic	9	119830	13314.4	33	9	43445	13314.4	0	7	1	8	0.242424	0	0	3.66667
GCF_034425255.1	pathogenic	12	230548	19212.3	108	12	51140	19212.3	0	15	0	15	0.138889	1	0.00925926	9
GCF_034425275.1	pathogenic	22	383822	17446.5	75	11	78959	17446.5	0	8	2	10	0.133333	2	0.0266667	3.40909
GCF_034425295.1	pathogenic	12	149071	12422.6	77	12	51951	12422.6	0	10	0	10	0.12987	2	0.025974	6.41667
GCF_034425315.1	pathogenic	12	207228	17269	95	12	53016	17269	0	11	0	11	0.115789	2	0.0210526	7.91667
GCF_034425355.1	pathogenic	11	176391	16035.5	76	11	51950	16035.5	0	7	0	7	0.0921053	2	0.0263158	6.90909
GCF_034425555.1	pathogenic	9	96689	10743.2	44	9	45316	10743.2	0	6	1	7	0.159091	3	0.0681818	4.88889
GCF_034426875.1	pathogenic	12	191333	15944.4	97	12	51950	15944.4	0	8	0	8	0.0824742	4	0.0412371	8.08333
GCF_034426915.1	pathogenic	10	266403	26640.3	67	10	73705	26640.3	0	11	0	11	0.164179	1	0.0149254	6.7
GCF_034426975.1	pathogenic	12	193731	16144.2	95	12	53007	16144.2	0	9	0	9	0.0947368	2	0.0210526	7.91667
GCF_034426995.1	pathogenic	13	188500	14500	46	13	34560	14500	0	6	3	9	0.195652	2	0.0434783	3.53846
GCF_034427055.1	pathogenic	12	177267	14772.2	90	12	51950	14772.2	0	11	0	11	0.122222	2	0.0222222	7.5
GCF_034427075.1	pathogenic	13	252077	19390.5	94	13	50102	19390.5	0	10	1	11	0.117021	3	0.0319149	7.23077
GCF_034427115.1	pathogenic	12	193572	16131	83	12	51140	16131	0	8	2	10	0.120482	2	0.0240964	6.91667
GCF_034427155.1	pathogenic	11	180069	16369.9	88	11	52797	16369.9	0	7	0	7	0.0795455	2	0.0227273	8
GCF_034427215.1	pathogenic	13	213274	16405.7	103	13	51140	16405.7	0	13	0	13	0.126214	1	0.00970874	7.92308
GCF_034427275.1	pathogenic	11	280235	25475.9	51	11	146390	25475.9	0	9	4	13	0.254902	1	0.0196078	4.63636
GCF_045866345.1	pathogenic	24	290513	12104.7	117	24	66992	12104.7	0	34	5	39	0.333333	5	0.042735	4.875
