# Supplementary material for: Genomic-island cassette architecture provides interpretable signal for exploratory classification of poultry-associated Enterococcus cecorum lineages
Source: Front Microbiol. 2026 Jul 8;17:1882753. doi: 10.3389/fmicb.2026.1882753 (PMC13388253; doi:10.3389/fmicb.2026.1882753)
Supplement: Supplementary file 4 [file Table_4.xlsx]

## Sheet: S4 — Per-Cassette Schema
Supplementary Data S4 — Cassette2Vec-EC per-cassette feature schema (20 columns)
Per-cassette feature schema (20 columns: 17 active numeric, 3 reserved). Green rows = active features used in Cassette2Vec-EC v1 (contributing to the 84 genome-level summary features). Red rows = reserved schema columns defined but not populated in v1.
Field name	Data type	Units	Status (v1)	Biological meaning	Observed range	Used in v1	Genome-level aggregation
GI_flag	binary int	0/1	active	Whether the cassette is fully within a predicted genomic island	0–1	yes	mean/sum across cassettes
amr_hit	binary int	0/1	active	Whether any gene in the cassette has an ABRicate AMR annotation	0–1	yes	mean/sum across cassettes
mobility_score	float	0–1	active	Fraction of cassette genes annotated as mobility elements (integrase/transposase/recombinase/IS)	0.0–1.0	yes	mean/max across cassettes
start	int	bp	active	Cassette start coordinate on contig (0-based)	0–6,000,000+	yes	not aggregated (per-cassette)
end	int	bp	active	Cassette end coordinate on contig	0–6,000,000+	yes	not aggregated (per-cassette)
island_start	int	bp	active	Start coordinate of the enclosing genomic island (if GI_flag=1)	0–6,000,000+; NaN if non-GI	yes	mean/max across GI cassettes
island_end	int	bp	active	End coordinate of the enclosing genomic island	0–6,000,000+; NaN if non-GI	yes	mean/max across GI cassettes
island_length	int	bp	active	Length of the enclosing genomic island	5,000–300,000+; NaN if non-GI	yes	mean/max/sum across GI cassettes
amr_pid	float	%	active	Maximum ABRicate %identity for any AMR hit in the cassette	75–100; 0 if no hit	yes	mean/max across cassettes
amr_pcov	float	%	active	Maximum ABRicate %coverage for any AMR hit in the cassette	80–100; 0 if no hit	yes	mean/max across cassettes
is_virulence	binary int	0/1	active	Whether any cassette gene has a virulence annotation	0–1	yes	mean/sum across cassettes
is_AMR	binary int	0/1	active	Whether any cassette gene is annotated as an AMR gene (broader than amr_hit)	0–1	yes	mean/sum across cassettes
integrase_flag	binary int	0/1	active	Whether the cassette contains at least one integrase gene	0–1	yes	mean/sum across cassettes
transposase_flag	binary int	0/1	active	Whether the cassette contains at least one transposase gene	0–1	yes	mean/sum across cassettes
recombinase_flag	binary int	0/1	active	Whether the cassette contains at least one recombinase gene	0–1	yes	mean/sum across cassettes
GI_AMR_density	float	AMR genes/total GI genes	active	Density of AMR genes within the enclosing GI; 0 if non-GI or no GI genes	0.0–1.0	yes	mean/max across GI cassettes
Mobility_Load	int	count	active	Count of mobility-element genes (integrase + transposase + recombinase + IS) co-localised in the cassette	0–20+	yes	mean/max/sum across cassettes
eggNOG_class	categorical	COG code	reserved	eggNOG-mapper COG functional category (e.g., K, J, L). Reserved for future use; not populated in v1.	N/A (reserved)	no	not used in v1
pathway	categorical	text	reserved	KEGG/MetaCyc pathway assignment from eggNOG-mapper. Reserved for future use; not populated in v1.	N/A (reserved)	no	not used in v1
cluster_id	categorical	text	reserved	PIRATE orthologous cluster identifier. Reserved for future use; not populated in v1.	N/A (reserved)	no	not used in v1
Green rows = active features used in Cassette2Vec-EC v1. Red rows = reserved schema columns not populated in v1. The 84 genome-level summary features are derived by computing mean, maximum, and sum of 17 active per-cassette values across (a) all cassettes per genome and (b) GI-anchored cassette subsets per genome.
★ Green = active (17 features used in v1). Red = reserved (not populated in v1). The 84 genome-level summary features in S4b are derived by mean/max/sum aggregation of these 17 active values per genome.

## Sheet: S4 — 84 Genome-Level Features
Supplementary Data S4 — All 84 genome-level derived cassette-summary features
All 84 genome-level cassette-summary features derived from the 17 active per-cassette features. Feature names match the released cassette_genome_summary_matrix_145genomes.xlsx exactly. Blue rows = GI-anchored cassette subset features. White/grey = all-cassette features.
#	Feature name (exact column header)	Aggregation statistic	Cassette subset	Description
1	genome_has_amr	scalar	All cassettes	Binary: genome contains ≥1 AMR gene (scalar) (genome-level scalar)
2	n_rows	scalar	All cassettes	Total cassette rows per genome (= n_cassettes_total) (genome-level scalar)
3	n_unique_islands_csv	scalar	All cassettes	Count of unique GI IDs per genome (scalar) (genome-level scalar)
4	n_amr_product_hits	scalar	All cassettes	Total AMR product hits genome-wide (scalar) (genome-level scalar)
5	n_cassettes_total	scalar	All cassettes	Total cassette count per genome (scalar) (genome-level scalar)
6	gi_cassette_fraction	scalar	GI-anchored	Fraction of all cassettes that are GI-anchored (scalar) (genome-level scalar)
7	cassette_length__mean	mean	All cassettes	Mean of [Cassette length in bp] across all cassettes per genome
8	cassette_length__max	max	All cassettes	Max of [Cassette length in bp] across all cassettes per genome
9	cassette_length__sum	sum	All cassettes	Sum of [Cassette length in bp] across all cassettes per genome
10	cassette_gene_count__mean	mean	All cassettes	Mean of [Total gene count per cassette] across all cassettes per genome
11	cassette_gene_count__max	max	All cassettes	Max of [Total gene count per cassette] across all cassettes per genome
12	cassette_gene_count__sum	sum	All cassettes	Sum of [Total gene count per cassette] across all cassettes per genome
13	unique_gene_name_count__mean	mean	All cassettes	Mean of [Unique gene name count per cassette] across all cassettes per genome
14	unique_gene_name_count__max	max	All cassettes	Max of [Unique gene name count per cassette] across all cassettes per genome
15	unique_gene_name_count__sum	sum	All cassettes	Sum of [Unique gene name count per cassette] across all cassettes per genome
16	AMR_gene_count__mean	mean	All cassettes	Mean of [Count of AMR-annotated genes in cassette] across all cassettes per genome
17	AMR_gene_count__max	max	All cassettes	Max of [Count of AMR-annotated genes in cassette] across all cassettes per genome
18	AMR_gene_count__sum	sum	All cassettes	Sum of [Count of AMR-annotated genes in cassette] across all cassettes per genome
19	virulence_gene_count__mean	mean	All cassettes	Mean of [Virulence gene count per cassette] across all cassettes per genome
20	virulence_gene_count__max	max	All cassettes	Max of [Virulence gene count per cassette] across all cassettes per genome
21	virulence_gene_count__sum	sum	All cassettes	Sum of [Virulence gene count per cassette] across all cassettes per genome
22	integrase_count__mean	mean	All cassettes	Mean of [Integrase gene count per cassette] across all cassettes per genome
23	integrase_count__max	max	All cassettes	Max of [Integrase gene count per cassette] across all cassettes per genome
24	integrase_count__sum	sum	All cassettes	Sum of [Integrase gene count per cassette] across all cassettes per genome
25	transposase_count__mean	mean	All cassettes	Mean of [Transposase gene count per cassette] across all cassettes per genome
26	transposase_count__max	max	All cassettes	Max of [Transposase gene count per cassette] across all cassettes per genome
27	transposase_count__sum	sum	All cassettes	Sum of [Transposase gene count per cassette] across all cassettes per genome
28	recombinase_count__mean	mean	All cassettes	Mean of [Recombinase gene count per cassette] across all cassettes per genome
29	recombinase_count__max	max	All cassettes	Max of [Recombinase gene count per cassette] across all cassettes per genome
30	recombinase_count__sum	sum	All cassettes	Sum of [Recombinase gene count per cassette] across all cassettes per genome
31	mean_mobility_score__mean	mean	All cassettes	Mean of [Mean mobility score per cassette] across all cassettes per genome
32	mean_mobility_score__max	max	All cassettes	Max of [Mean mobility score per cassette] across all cassettes per genome
33	mean_mobility_score__sum	sum	All cassettes	Sum of [Mean mobility score per cassette] across all cassettes per genome
34	max_mobility_score__mean	mean	All cassettes	Mean of [Max mobility score per cassette] across all cassettes per genome
35	max_mobility_score__max	max	All cassettes	Max of [Max mobility score per cassette] across all cassettes per genome
36	max_mobility_score__sum	sum	All cassettes	Sum of [Max mobility score per cassette] across all cassettes per genome
37	AMR_fraction__mean	mean	All cassettes	Mean of [Fraction of cassette genes with AMR annotation] across all cassettes per genome
38	AMR_fraction__max	max	All cassettes	Max of [Fraction of cassette genes with AMR annotation] across all cassettes per genome
39	AMR_fraction__sum	sum	All cassettes	Sum of [Fraction of cassette genes with AMR annotation] across all cassettes per genome
40	virulence_fraction__mean	mean	All cassettes	Mean of [Virulence gene fraction per cassette] across all cassettes per genome
41	virulence_fraction__max	max	All cassettes	Max of [Virulence gene fraction per cassette] across all cassettes per genome
42	virulence_fraction__sum	sum	All cassettes	Sum of [Virulence gene fraction per cassette] across all cassettes per genome
43	mobility_fraction__mean	mean	All cassettes	Mean of [Mobility gene fraction per cassette] across all cassettes per genome
44	mobility_fraction__max	max	All cassettes	Max of [Mobility gene fraction per cassette] across all cassettes per genome
45	mobility_fraction__sum	sum	All cassettes	Sum of [Mobility gene fraction per cassette] across all cassettes per genome
46	gi_cassette_length__mean	mean	GI-anchored	Mean of [Length of GI-anchored cassettes (bp)] across gi-anchored cassettes per genome
47	gi_cassette_length__max	max	GI-anchored	Max of [Length of GI-anchored cassettes (bp)] across gi-anchored cassettes per genome
48	gi_cassette_length__sum	sum	GI-anchored	Sum of [Length of GI-anchored cassettes (bp)] across gi-anchored cassettes per genome
49	gi_cassette_gene_count__mean	mean	GI-anchored	Mean of [Gene count in GI-anchored cassettes] across gi-anchored cassettes per genome
50	gi_cassette_gene_count__max	max	GI-anchored	Max of [Gene count in GI-anchored cassettes] across gi-anchored cassettes per genome
51	gi_cassette_gene_count__sum	sum	GI-anchored	Sum of [Gene count in GI-anchored cassettes] across gi-anchored cassettes per genome
52	gi_AMR_gene_count__mean	mean	GI-anchored	Mean of [AMR gene count in GI-anchored cassettes] across gi-anchored cassettes per genome
53	gi_AMR_gene_count__max	max	GI-anchored	Max of [AMR gene count in GI-anchored cassettes] across gi-anchored cassettes per genome
54	gi_AMR_gene_count__sum	sum	GI-anchored	Sum of [AMR gene count in GI-anchored cassettes] across gi-anchored cassettes per genome
55	gi_virulence_gene_count__mean	mean	GI-anchored	Mean of [Virulence gene count in GI-anchored cassettes] across gi-anchored cassettes per genome
56	gi_virulence_gene_count__max	max	GI-anchored	Max of [Virulence gene count in GI-anchored cassettes] across gi-anchored cassettes per genome
57	gi_virulence_gene_count__sum	sum	GI-anchored	Sum of [Virulence gene count in GI-anchored cassettes] across gi-anchored cassettes per genome
58	gi_mobility_gene_count__mean	mean	GI-anchored	Mean of [Mobility gene count in GI-anchored cassettes] across gi-anchored cassettes per genome
59	gi_mobility_gene_count__max	max	GI-anchored	Max of [Mobility gene count in GI-anchored cassettes] across gi-anchored cassettes per genome
60	gi_mobility_gene_count__sum	sum	GI-anchored	Sum of [Mobility gene count in GI-anchored cassettes] across gi-anchored cassettes per genome
61	gi_integrase_count__mean	mean	GI-anchored	Mean of [Integrase gene count in GI-anchored cassettes] across gi-anchored cassettes per genome
62	gi_integrase_count__max	max	GI-anchored	Max of [Integrase gene count in GI-anchored cassettes] across gi-anchored cassettes per genome
63	gi_integrase_count__sum	sum	GI-anchored	Sum of [Integrase gene count in GI-anchored cassettes] across gi-anchored cassettes per genome
64	gi_transposase_count__mean	mean	GI-anchored	Mean of [Transposase gene count in GI-anchored cassettes] across gi-anchored cassettes per genome
65	gi_transposase_count__max	max	GI-anchored	Max of [Transposase gene count in GI-anchored cassettes] across gi-anchored cassettes per genome
66	gi_transposase_count__sum	sum	GI-anchored	Sum of [Transposase gene count in GI-anchored cassettes] across gi-anchored cassettes per genome
67	gi_recombinase_count__mean	mean	GI-anchored	Mean of [Recombinase gene count in GI-anchored cassettes] across gi-anchored cassettes per genome
68	gi_recombinase_count__max	max	GI-anchored	Max of [Recombinase gene count in GI-anchored cassettes] across gi-anchored cassettes per genome
69	gi_recombinase_count__sum	sum	GI-anchored	Sum of [Recombinase gene count in GI-anchored cassettes] across gi-anchored cassettes per genome
70	gi_mean_mobility_score__mean	mean	GI-anchored	Mean of [Mean mobility score in GI-anchored cassettes] across gi-anchored cassettes per genome
71	gi_mean_mobility_score__max	max	GI-anchored	Max of [Mean mobility score in GI-anchored cassettes] across gi-anchored cassettes per genome
72	gi_mean_mobility_score__sum	sum	GI-anchored	Sum of [Mean mobility score in GI-anchored cassettes] across gi-anchored cassettes per genome
73	gi_max_mobility_score__mean	mean	GI-anchored	Mean of [Max mobility score in GI-anchored cassettes] across gi-anchored cassettes per genome
74	gi_max_mobility_score__max	max	GI-anchored	Max of [Max mobility score in GI-anchored cassettes] across gi-anchored cassettes per genome
75	gi_max_mobility_score__sum	sum	GI-anchored	Sum of [Max mobility score in GI-anchored cassettes] across gi-anchored cassettes per genome
76	gi_AMR_fraction__mean	mean	GI-anchored	Mean of [AMR gene fraction within GI-anchored cassettes] across gi-anchored cassettes per genome
77	gi_AMR_fraction__max	max	GI-anchored	Max of [AMR gene fraction within GI-anchored cassettes] across gi-anchored cassettes per genome
78	gi_AMR_fraction__sum	sum	GI-anchored	Sum of [AMR gene fraction within GI-anchored cassettes] across gi-anchored cassettes per genome
79	gi_virulence_fraction__mean	mean	GI-anchored	Mean of [Virulence gene fraction in GI-anchored cassettes] across gi-anchored cassettes per genome
80	gi_virulence_fraction__max	max	GI-anchored	Max of [Virulence gene fraction in GI-anchored cassettes] across gi-anchored cassettes per genome
81	gi_virulence_fraction__sum	sum	GI-anchored	Sum of [Virulence gene fraction in GI-anchored cassettes] across gi-anchored cassettes per genome
82	gi_mobility_fraction__mean	mean	GI-anchored	Mean of [Mobility gene fraction in GI-anchored cassettes] across gi-anchored cassettes per genome
83	gi_mobility_fraction__max	max	GI-anchored	Max of [Mobility gene fraction in GI-anchored cassettes] across gi-anchored cassettes per genome
84	gi_mobility_fraction__sum	sum	GI-anchored	Sum of [Mobility gene fraction in GI-anchored cassettes] across gi-anchored cassettes per genome
Green rows = GI-anchored cassette subset features. White/grey = all-cassette features. Column names match the cassette_genome_summary_matrix_145genomes.xlsx Zenodo deposit exactly. Feature count: 84 (confirmed by RF AUROC 0.917 ± 0.071 replication).
