# Supplementary material for: Genomic-island cassette architecture provides interpretable signal for exploratory classification of poultry-associated Enterococcus cecorum lineages
Source: Front Microbiol. 2026 Jul 8;17:1882753. doi: 10.3389/fmicb.2026.1882753 (PMC13388253; doi:10.3389/fmicb.2026.1882753)
Supplement: Supplementary file 5 [file Table_5.xlsx]

## Sheet: S5 — Mobilome Signature
Supplementary Data S5 — Non-AMR mobilome signature and selection stability
20-gene non-AMR mobilome signature. Derived by training-only log2 odds ratio of GI-localised gene presence in pathogenic vs commensal genomes, per outer fold. AMR loci excluded by design. Stability = number of outer-fold training splits (out of 5) in which each gene ranked in top-10 pathogenic-enriched loci. GI presence columns = count of genomes in each class with this gene detected within a GI.
Gene/locus tag	Product/annotation	Functional category	Stability (5-fold)	Stability (%)	GI presence (commensal n)	GI presence (pathogenic n)
xerc_3	Tyrosine recombinase XerC	Mobile element recombination	5/5	100	22	14
xerd_2	Tyrosine recombinase XerD	Mobile element recombination	5/5	100	4	5
xerc_7	Tyrosine recombinase XerC	Mobile element recombination	5/5	100	1	1
cas2_1	CRISPR-associated endoribonuclease Cas2	CRISPR-associated	4/5	80	3	2
pinr_1	Serine recombinase PinR	Mobile element recombination	4/5	80	2	1
repb	Replication protein RepB	Plasmid replication/maintenance	4/5	80	2	1
xerc_5	Tyrosine recombinase XerC	Mobile element recombination	4/5	80	11	8
xerc_6	Tyrosine recombinase XerC	Mobile element recombination	4/5	80	7	5
ssb_1	Single-stranded DNA-binding protein	Replication, recombination, repair	3/5	60	16	9
sbcd	Nuclease SbcCD subunit D	Replication, recombination, repair	3/5	60	4	3
repb_1	Replication protein RepB	Plasmid replication/maintenance	3/5	60	2	1
xkdm	Phage-like element PBSX protein XkdM	Phage-related	2/5	40	6	3
ssb	Single-stranded DNA-binding protein	Replication, recombination, repair	2/5	40	5	2
ssb_3	Single-stranded DNA-binding protein	Replication, recombination, repair	1/5	20	7	2
dnaj	Chaperone protein DnaJ	Protein folding/stress response	1/5	20	4	1
xerc_1	Tyrosine recombinase XerC	Mobile element recombination	0/5	0	42	16
xerc_2	Tyrosine recombinase XerC	Mobile element recombination	0/5	0	28	10
ssb_2	Single-stranded DNA-binding protein	Replication, recombination, repair	0/5	0	19	5
xerd_1	Tyrosine recombinase XerD	Mobile element recombination	0/5	0	7	1
xerc	Tyrosine recombinase XerC	Mobile element recombination	0/5	0	7	0
Stability colour legend:
5/5 or 4/5 — High stability (selected in ≥4 of 5 folds)
4/5 — High stability
3/5 — Moderate stability
2/5 or lower — Low / unstable
